# Supplementary material for: Extensive Thiol Profiling for Assessment of Intracellular Redox Status in Cultured Cells by HPLC-MS/MS
Source: Antioxidants (Basel). 2021 Dec 23;11(1):24. doi: 10.3390/antiox11010024 (PMC8773739; doi:10.3390/antiox11010024)
Supplement: Supplementary file 1 [file antioxidants-11-00024-s001.zip]

Archive with 1 entries (1 files):
- antioxidants-1509362-supplementary.pdf
